# Supplementary material for: High throughput single-cell detection of multiplex CRISPR-edited gene modifications
Source: Genome Biol. 2020 Oct 20;21:266. doi: 10.1186/s13059-020-02174-1 (PMC7574538; doi:10.1186/s13059-020-02174-1)
Supplement: Supplementary file 2 — Table S1. Sequences of sgRNAs used in this study. (XLSX 35 kb) [file 13059_2020_2174_MOESM2_ESM.xlsx]

## Sheet: Sheet1
Sequences of sgRNAs used in this study
Gene	SgRNA
Atm	tggatcacggagtacatcca
Trp53	gagcgctgctccgatggtga
Chd2	aagcaacctaagattcagcg
Samhd1	cctccgaacctgggaaccgg
Birc3	aaagtcatacttcaactcaa
Mga	aagtaaaagtatgaacaccg
