# Supplementary material for: High throughput single-cell detection of multiplex CRISPR-edited gene modifications
Source: Genome Biol. 2020 Oct 20;21:266. doi: 10.1186/s13059-020-02174-1 (PMC7574538; doi:10.1186/s13059-020-02174-1)
Supplement: Supplementary file 3 — Table S2. Primers used for CRISPR-seq bulk NGS. (XLSX 49 kb) [file 13059_2020_2174_MOESM3_ESM.xlsx]

## Sheet: Sheet1
Primers used for CRISPR-seq bulk NGS
Target	Oligo Sequence	Primer orientation
Atm	acgtctttgtttctcctctcgaa	forward
Birc3	aacatggttcaagacagcgcc	forward
Chd2	ccactgctgtggggatgtcattat	forward
Mga	gatgcatcaaccagtgtctttcta	forward
Samhd1	agcagccagctaagcgac	forward
Trp53	aagacgtgccctgtgcagtt	forward
Atm	caacagcattctggttctctccat	reverse
Birc3	cacttgaccttgtcattggcac	reverse
Chd2	ctgccttttgggagcttcatcat	reverse
Mga	tctgaatgttctgataagctgttactg	reverse
Samhd1	gctacctctgaagatgtccagca	reverse
Trp53	gcaagaataagtcagaagccggg	reverse
