# Supplementary material for: High throughput single-cell detection of multiplex CRISPR-edited gene modifications
Source: Genome Biol. 2020 Oct 20;21:266. doi: 10.1186/s13059-020-02174-1 (PMC7574538; doi:10.1186/s13059-020-02174-1)
Supplement: Supplementary file 4 — Table S3. Sequences of primers used for sgRNA amplification by Fluidigm Biomark. (XLSX 9 kb) [file 13059_2020_2174_MOESM4_ESM.xlsx]

## Sheet: Sheet1
Sequences of primers used for sgRNA amplification by Fluidigm Biomark
Guide RNA	Oligo Name	Oligo Sequence	Primer orientation
Atm_4	Atm.preamp.1	cgaGGATCACGGAGTACA	forward
Birc3_1	Birc3.preamp.1	cgtAAAGTCATACTTCAACTCAA	forward
Chd2_1	Chd2.preamp.1	cgtAAGCAACCTAAGATTCA	forward
Mga_3	Mga.preamp.2	cgtAAGTAAAAGTATGAACACCG	forward
Samhd1_4	Samhd1.preamp.1	cgaCTCCGAACCTGGGAA	forward
Trp53_2	Trp53.preamp.1	cgaCTGCTCCGATGGTGA	forward
crRNA	crRNA.preamp.1	cgaGGTGCCACTTTTTCAA	reverse
Atm_4	Atm.assay.1	cgaGATCACGGAGTACATCCA	forward
Birc3_1	Birc3.assay.1	cgtAAAGTCATACTTCAACTCAAGTT	forward
Chd2_1	Chd2.assay.1	cgtACCTAAGATTCAGCGGTT	forward
Mga_3	Mga.assay.2	cgtAGTATGAACACCGGTTTTA	forward
Samhd1_4	Samhd1.assay.1	cgaCCGAACCTGGGAACC	forward
Trp53_2	Trp53.assay.1	cgaGCTCCGATGGTGAGTT	forward
crRNA	crRNA.assay.1	cgaGACTAGCCTTATTTTAACTTGCTA	reverse
