# Supplementary material for: High throughput single-cell detection of multiplex CRISPR-edited gene modifications
Source: Genome Biol. 2020 Oct 20;21:266. doi: 10.1186/s13059-020-02174-1 (PMC7574538; doi:10.1186/s13059-020-02174-1)
Supplement: Supplementary file 5 — Table S4. On and off-target genomic loci analyzed in this study. (XLSX 75 kb) [file 13059_2020_2174_MOESM5_ESM.xlsx]

## Sheet: Sheet1
On and off-target genomic loci analyzed in this study
40 bp window - sequence	Genomic coordinates	guide / off-target (mismatches)	Cut site	Gene	On / Off target	Off-target location	Number of mismatches on off-targets
CATTGGATCACGGAGTACATCCAGGGGAAGATGATGAAGA	chr9:53504068-53504107	TGGATCACGGAGTACATCCA	chr9:53,504,088	Atm	on-target	-	-
CGTCAGCTCTATAGCCGTGGATGTACTCAGTTTTTCAAAA	chr7:82642394-82642433	TGAAAAACTGAGTACATCCA	chr7:82642414	Fam154b	off-target	exon	4
CCCGCAGGGTGCCGCCCTTGATGTACTCTGTGATGAAGTT	chr5:134,664,202-134,664,241	TTCATCACAGAGTACATCAA	chr5:134,664,222	Limk1	off-target	exon	4
GCAAGGACTAGGGACCGGGAATGTACTCAGTGATCGAGCA	chr8:106,237,530-106,237,569	TCGATCACTGAGTACATTCC	chr8:106,237,550	Prmt7/Gm26786	off-target	exon	4
AGCTTGGATCCCAGAGTGCATCCACGGGTCCCTGAGACAC	chr7:137,278,439-137,278,478	TGGATCCCAGAGTGCATCCA	chr7:137278443-137278465	ebf3	off-target	intron	3
TCAAAGTTAAGTTACCTTGCATGTTCTCCATGATTCAGAC	chr11:44,922,367-44,922,406	TGAATCATGGAGAACATGCA	chr11:44922381-44922403	ebf1	off-target	intron	4
AGGAAAAGTCATACTTCAACTCAAAGGTGTCAGCACTCTT	chr9:7,861,234-7,861,273	AAAGTCATACTTCAACTCAA	chr9:7,861,254	Birc3	on-target	-	-
GCTGGGATCCTCTGCCCTTGTGTTGAATTGTGACTTTGGA	chr14:21,516,762-21,516,801	AAAGTCACAATTCAACACAA	chr14:21,516,782	Kat6b	off-target	exon	3
CTTCAAAGTCAAACTACAACTCTGGGGAGGAAGTCCTGGA	chr2:163,469,524-163,469,563	AAAGTCAAACTACAACTCTG	chr2:163,469,544	Fitm2	off-target	exon	4
GCTCAAAGTCTTACTTCAGCCCAGAGGTGTCTGTGAGGAA	chr4:88,174,712-88,174,751	AAAGTCTTACTTCAGCCCAG	chr4:88,174,732	Focad	off-target	exon	4
ATAAAAAGAACTACTTCACCTCAATGGTAGAGGCTACAGT	chr19:38,970,811-38,970,850	AAAGAACTACTTCACCTCAA	chr19:38,970,831	Hells	off-target	exon	4
GTTTTTTCCTCTTTCCACGCTGAATCTTAGGTTGCTTTTT	chr7:73,505,067-73,505,106	AAGCAACCTAAGATTCAGCG	chr7:73,505,087	Chd2	on-target	-	-
GAGTGTCCACGTCTCCTCGCTGAACCTTAGGAATCTTTTG	chr7:122970917-122970956	AAGATTCCTAAGGTTCAGCG	chr7:122970937	Rbbp6	off-target	exon	4
GCATTTGGCCTTGTCCTCGCTGAATTTTAGCTTCCTCTGA	chr11:96,688,552-96,688,591	GAGGAAGCTAAAATTCAGCG	chr11:96688566-96688588	skap1	off-target	intron	4
GAAGGAGCACACGTCCTCCGGTTCCCAGGTTCGGAGGTCG	chr2:157,134,928-157,134,967	CCTCCGAACCTGGGAACCGG	chr2:157,134,948	Samhd1	on-target	-	-
GGCCTCCGGTCTATCCACAGATTCCCAAGTTCAGAGGCCC	chr2:118462644-118462683	CCTCTGAACTTGGGAATCTG	chr2:118462664	Eif2ak4	off-target	exon	4
GTTTCCTCCTTACCTGAGAACAGGAGGCCCTTTGAGAAGC	chr7:19,887,741-19,887,780	CCTCCTTACCTGAGAACAGG	chr7:19,887,761	Ceacam19	off-target	exon	4
GCCTTGGCCTTGGGCCACCGTTTCCCAGGGTCCGAGCTTC	chr19:42,752,548-42,752,587	GCTCGGACCCTGGGAAACGG	chr19:42,752,568	Pyroxd2	off-target	exon	4
CCCCCGTGGCCAGACCACAGGTACCCAGGTGTGGAGGGCT	chr13:49,068,075-49,068,114	CCTCCACACCTGGGTACCTG	chr13:49,068,095	Wnk2	off-target	exon	4
TAAGCCTGGGAGCCTGGGAACCGCAGGCTGATAGAGCCGA	chr10:80,239,853-80,239,892	CCTGGGAGCCTGGGAACCGC	chr10:80,239,873	Mum1	off-target	intron	4
CCATGAGCGCTGCTCCGATGGTGATGGTAAGCCCTCAACA	chr11:69,588,522-69,588,561	GAGCGCTGCTCCGATGGTGA	chr11:69,588,542	Trp53	on-target	-	-
CCATGAGTGCTGCTCCGATGGTGATGGCCTGGCTCCTCCC	chr17:54,420,190-54,420,229	GAGTGCTGCTCCGATGGTGA	chr17:54,420,210	Trp53-ps	off-target	exon	1
CTGGGTGCAAAGGCCCCTCACCTCCGGTGCAGCACTCTGC	chr5:139,775,600-139,775,639	GAGTGCTGCACCGGAGGTGA	chr5:139,775,620	Ints1	off-target	exon	4
TCCGCGGCGAGGCCCCGTCACCATCCGAGGAGCGGTGGAA	chr15:76,521,764-76,521,803	CACCGCTCCTCGGATGGTGA	chr15:76,521,784	Scrt1	off-target	exon	4
TGGGTGCTCTTTCCCCACCACCATCCCAGCAGGGCTCACC	chr9:108,533,927-108,533,966	GAGCCCTGCTGGGATGGTGG	chr9:108,533,947	Qrich1	off-target	exon	4
AGTGCATTTTTCAACCATCATCATCAGAGAAGCGGTCAAT	chr3:122,247,569-122,247,608	GACCGCTTCTCTGATGATGA	chr3:122247583-122247605	Gclm	off-target	intron	4
ATACAGTTAAATGGCCCCGGTGTTCATACTTTTACTTTCC	chr2:119,903,318-119,903,357	AAGTAAAAGTATGAACACCG	chr2:119,903,338	Mga	on-target	-	-
CCAAGAAGATGGAGCCACGGTGTCCATACTTTTCCATGTG	chr1:119,908,669-119,908,708	ATGGAAAAGTATGGACACCG	chr1:119,908,689	Tmem177	off-target	exon	3
