# Supplementary material for: High throughput single-cell detection of multiplex CRISPR-edited gene modifications
Source: Genome Biol. 2020 Oct 20;21:266. doi: 10.1186/s13059-020-02174-1 (PMC7574538; doi:10.1186/s13059-020-02174-1)
Supplement: Supplementary file 6 — Table S5. Primer sequences and genomic locations of amplified regions by Mission Bio Tapestri. (XLSX 62 kb) [file 13059_2020_2174_MOESM6_ESM.xlsx]

## Sheet: Sheet1
Primer sequences and genomic locations of amplified regions by Mission Bio Tapestri
Target	Type of target	chr	amplicon_start	insert_start	insert_end	amplicon_end	fwd_seq	rev_seq	amplicon_seq
Atm_on	On-target	chr9	53503999	53504022	53504191	53504218	GGGTAAGCAGTAGAAAGACCAGT	GATTCCAGTTTATATATCCACTTCCCC	GGGTAAGCAGTAGAAAGACCAGTGGACGATGGACCCTCTGCCTCCATCAGACTGTCACAACCACCACCATCTTCATCATCTTCCCCTGGATGTACTCCGTGATCCAATGGCTTTTTCGTACAGGATGCCTTTCGAGAGGAGAAACAAAGACGTTTTCAACTTCTTTCAGAAGGACCTTAATTCATAATTTTGTGGGGAAGTGGATATATAAACTGGAATC
Birc3_on	On-target	chr9	7861126	7861147	7861345	7861370	CCTTGTCATTGGCACCAGTGT	ACAAAACTACATCCCCAGAGAAAGA	CCTTGTCATTGGCACCAGTGTAGTAAAAGCCAGCACGAGCCAGACTCCTTTCTGACACAGGAACTCCCCTGGGAAAAGCTGAATACGTGGACAATCGGTACAGCTCACAGGAAAAGTCATACTTCAACTCAAAGGTGTCAGCACTCTTCATCAGCTTGGCTAGAAAGGCGCTGTCTTGAACCATGTTCATGGTGAGATGACAGGGAGGGGAAGGGACAAGTCTTTCTCTGGGGATGTAGTTTTGT
Chd2_on	On-target	chr7	73504966	73504988	73505167	73505193	GAACTTCCAAGGCACAACTGAC	CTTGAAGTAGTTACCAAGTGACAGAG	GAACTTCCAAGGCACAACTGACCTCACGTTTTTAGCAGCTCTTCGGCGAGTCTGCCTTTTGGGAGCTTCATCATCATCGTCGTCGTCATCTGAAGACTCTTGTTTTTTCCTCTTTCCACGCTGAATCTTAGGTTGCTTTTTAACTTGAGGTTTGGGCACTGTTCTAAACAAAACCAGAGGGAAAGAAATGGCAAAGCTTTTACTCTGTCACTTGGTAACTACTTCAAG
Mga_on	On-target	chr2	119903284	119903306	119903472	119903497	TCATTTGGTGCCAGCAGAAAAG	ATTCCTCTGTTTTCCTTCTCTCTGA	TCATTTGGTGCCAGCAGAAAAGGCTACAGAAGTGATACAGTTAAATGGCCCCGGTGTTCATACTTTTACTTTCCCCCAGACTGAATTCTTTGCAGTAACAGCTTATCAGAACATTCAGATTACTCAGTTGAAAATAGATTACAATCCTTTTGCCAAAGGCTTTCGGGATGATGGGTTGAGCAGTAAGCCTCAGAGAGAAGGAAAACAGAGGAAT
Samhd1_on	On-target	chr2	157134898	157134920	157135110	157135130	TTTCTTCTCTCGGAAACCACGA	CGCGGTACTTAACTTCGCAG	TTTCTTCTCTCGGAAACCACGATTCTCTAAGAAGGAGCACACGTCCTCCGGTTCCCAGGTTCGGAGGTCGGTGTTTTGGAAGTCGTCGTCTGCAGACAGATTAGCTGTTGCAGGAGGAGTGCTCGGTGGCGTCCTTGGGCTGCCATCGCAGCGGGGTCGCTTAGCTGGCTGCTCCAAGGGTGCGCTCTGCATGGCTACCTCCGACACCCGGGGCTGCGAAGTTAAGTACCGCG
Trp53_on	On-target	chr11	69588472	69588496	69588651	69588675	ATCTACAAGAAGTCACAGCACATG	GGGATACAAATTTCCTTCCACCCG	ATCTACAAGAAGTCACAGCACATGACGGAGGTCGTGAGACGCTGCCCCCACCATGAGCGCTGCTCCGATGGTGATGGTAAGCCCTCAACACCGCCTGTGGGGTTAGGACTGGCAGCCTCCCATCTCCCGGCTTCTGACTTATTCTTGCTCTTAGGCCTGGCTCCTCCCCAGCATCTTATCCGGGTGGAAGGAAATTTGTATCCC
Fam154b_off	Off-target 1	chr7	82642300	82642330	82642484	82642514	TATGTCAAGATTATCTTTTATGCACATCAG	TTAACAGTAAACAGATAAGTAAAGTGCAAG	TATGTCAAGATTATCTTTTATGCACATCAGTATCTCAGTACTTTGTTTTGCTGTATTTGATTATACTTACTTACCATTCATAACCTTTATAATTCGTCAGCTCTATAGCCGTGGATGTACTCAGTTTTTCAAAATCAGAAAAAAATTATTCCTAACTTCCCCAGAAGATCCCAGGATATTGGTACCTTGCACTTTACTTATCTGTTTACTGTTAA
Pyroxd2_off	Off-target 2	chr19	42752482	42752503	42752677	42752700	GCTTGCACAGTCAGCTTTCCA	CTACTCAGACTCTGCCACCTACT	GCTTGCACAGTCAGCTTTCCAGAGGCCCAGGCAAGGGGAGGGGCTGGGAGTTACAGTTCAGTGTCAGCCTTGGCCTTGGGCCACCGTTTCCCAGGGTCCGAGCTTCTGCGGCTCTGAGTTTGCGCAAGCCAGCCTAGAGGAGGGGGCATGTAGGCTAAGAACTGGCAGAGTCTGAGTAGCTTCGAGGAGTCAAGCGAGTAGGTGGCAGAGTCTGAGTAG
Ints1_off	Off-target 3	chr5	139775591	139775611	139775830	139775850	GGACTTCACCTGGGTGCAAA	AGTTTATGCCCAACAAGCCC	GGACTTCACCTGGGTGCAAAGGCCCCTCACCTCCGGTGCAGCACTCTGCAGACCCGAGACACGGGCGCTCCGGAAGTGCAAACTGATCTGCGAGCCTTCCGAGCGCTGATTTCTCACATAACCGGAAGTAAAACAAACCCGAAGGCGAGGAAGAGAGGAGAGAGGCAGGCAGAGCCTACTAGTGTTTGCACCGCCCTCTGGCGGCCGGAGGCTGGATGGACCTATGCCTGTCTGAAAGCTGGGCTTGTTGGGCATAAACT
Eif2ak4_off	Off-target 4	chr2	118462594	118462617	118462771	118462792	TTTTAACTGTTGCTTTCCCCAGA	CCAGCAAGCATCAGGACTTAC	TTTTAACTGTTGCTTTCCCCAGAATATATTTCTTTCCTGTTTCATAACCTGGCCTCCGGTCTATCCACAGATTCCCAAGTTCAGAGGCCCACAGACTGTGGGGCCAGTCCCCACTGCTGTCGGTGTCAGCATAGCCATAGACAAGATATTTGCTGCTGTCCTCAACATGGAAGAGCCTGTAAGTCCTGATGCTTGCTGG
Fitm2_off	Off-target 5	chr2	163469484	163469509	163469670	163469692	GTCCCTATGTCCTTCTCTTTCATTT	CATCTGGGTGTGGATGTTTCTG	GTCCCTATGTCCTTCTCTTTCATTTCTTGTAAGTATCTCGCTTCAAAGTCAAACTACAACTCTGGGGAGGAAGTCCTGGAGAGAAAGACTTCAGATACCAATACCCATATGTTCCGTACCAGCCCAACAAACCAAACATGGTGCCGAACACTTTCTGGGTCAAGTCGTGGAAATAAACGGCTGTGCACAGAAACATCCACACCCAGATG
skap1_off	Off-target 6	chr11	96688487	96688508	96688681	96688706	GCCCCGAAGTAGCTATCACAT	CAGTCTCAGGAAGTCTTAAGAGAAC	GCCCCGAAGTAGCTATCACATCGATTTTCTCAAGACTGATCATTCACTCATCTGTCAGCTTTTCGGCATTTGGCCTTGTCCTCGCTGAATTTTAGCTTCCTCTGAATACCACTCCATGGTACTTTCATGAAGACAGGTCAGGTTCAGGGTGAAGAGCTCTGTTACCCAAGACAGGCTCTGAGAGAGAACTCATAAGTTCTCTTAAGACTTCCTGAGACTG
Scrt1_off	Off-target 7	chr15	76521668	76521693	76521892	76521914	TCAAGTTTGACCTTCTTAACCAGGA	AGAAAGAGAGGAGGGATCCGGA	TCAAGTTTGACCTTCTTAACCAGGAAGGACCTGGGCATGATTCCTGCAGGGCTCCGGCAGTGAGGGCCTGCAGAGCCGGGGCTCAGGGGGACTGCGTCCGCGGCGAGGCCCCGTCACCATCCGAGGAGCGGTGGAAGCAGCACTGTCCCCTGTCTGGCCTGTGGATGCTGCTGGGCGAGTGTGGTCCTCTCTCTTCTTTCTGCCCTGCGTCTTTTCTTCTTCCTCTCCGGATCCCTCCTCTCTTTCT
ebf3_off	Off-target 8	chr7	137278352	137278374	137278554	137278575	GCATGACGATAATGCTCAAGCT	GAACTCCTCCCACCTTCCTTT	GCATGACGATAATGCTCAAGCTTGCCAACTGGTGCTAAATCCTGCCAAGGGACCAGGTCCAGCACCACTCATTGTGCCTCTTGCACCAGCTTGGATCCCAGAGTGCATCCACGGGTCCCTGAGACACCAGGAATTGCCGTAACTTATAGCCAAAGAGACCAAGACCTGCAGGGCTGAAGAGCACCCAGGGCAGTGGGGTTAGAAAAGGAAGGTGGGAGGAGTTC
Trp53-ps_off	Off-target 9	chr17	54420138	54420161	54420347	54420372	CCATCTTCAAGAAGTCACAGCAT	CTACACATGTACTTGTAGTGGATGG	CCATCTTCAAGAAGTCACAGCATATTCTGGAGGTCGTGAGACGCTGCCCCCACCATGAGTGCTGCTCCGATGGTGATGGCCTGGCTCCTCCCCAGCATCTTATCAGGGTGGAAGGAAATTTGTATGCCGAATATCTGGAAGACAGGCAGACTTTTCGCCACAGTGTGGTGGTACCTTACGAGCCACCCGAGGTCGGCTCTGAGTATACCACCATCCACTACAAGTACATGTGTAG
Prmt7_Gm26786_off	Off-target 10	chr8	106237472	106237497	106237652	106237679	CTGTATCAGTCAAAGGCAAAGAAGA	ATCTCAGTATGTTCAGACTCATCTTGG	CTGTATCAGTCAAAGGCAAAGAAGAAATTGTCTTTTGGGAAGACAGACATGCACACATGCAAGGACTAGGGACCGGGAATGTACTCAGTGATCGAGCACTTTCATAGCATGCGCGATTCCCTGCGCTACATAGTGAGCACAGCTGACTATGTAGCAGTGATGAAAAACGGTGGCCTGCTCTCCAAGATGAGTCTGAACATACTGAGAT
Kat6b_off	Off-target 11	chr14	21516707	21516730	21516886	21516909	TGGCAGTCAGTCCTCTCTTTAAG	CACTCTGTGTAAAGTGGGTTTGC	TGGCAGTCAGTCCTCTCTTTAAGGATGGTTGTCCCTATGCTGTTGCTTCACATGGGCTGGGATCCTCTGCCCTTGTGTTGAATTGTGACTTTGGAATGTGCAGGTTGTGTTAAGTACAAGGCGAATCTCTATGGGTAACGTCTGTGTTGGAGAAGCCATTTGTCAACCATGGTAAAACTTGCAAACCCACTTTACACAGAGTG
Limk1_off	Off-target 12	chr5	134664103	134664123	134664302	134664322	GATGGAAGCCAAAGTCGCAT	CTGCAGGTAAAGGTCATGCG	GATGGAAGCCAAAGTCGCATGTATGCCAGCTTAGGCCAGCACTCTACCAACCAAGCCACACCCCAGCCCCAACCCTGCTCACCATGTTCTTGATGATGCCCCGCAGGGTGCCGCCCTTGATGTACTCTGTGATGAAGTTTAGCCGCTTGTCCTTGTAGAGCACTCCGATGAACTTGAGCACGTTAGGGTGCTCCAGGCAGCGCATGACCTTTACCTGCAG
Qrich1_off	Off-target 13	chr9	108533831	108533853	108534023	108534045	AAATCCCAGAGGAGCATATCCC	GGTGATAGGCATGTCCACTTTG	AAATCCCAGAGGAGCATATCCCACATCAACAAATCCAGGCTCAGTTGGTAGCTGGCCAATCTCTTGCTGGGGGCCAGCAAATTCAAATTCAGACTGTGGGTGCTCTTTCCCCACCACCATCCCAGCAGGGCTCACCCAGGGAAGGGGAACGGAGGGTTGGCACAGCCAGTGTCCTTCAGCCAGTGAAGAAACGCAAAGTGGACATGCCTATCACC
Rbbp6_off	Off-target 14	chr7	122970841	122970863	122971040	122971065	GGGTCCTTCGTTGTCTTTTGAG	CCCATAATCTGCTTCTTTAAATCGC	GGGTCCTTCGTTGTCTTTTGAGTGTTTTGTGTGTGTACATATTTTGCTCTTAAGTTTATAAATATACATATATTGAGAGTGTCCACGTCTCCTCGCTGAACCTTAGGAATCTTTTGCCACAATGTCCTGTGTGCACTATAAATTTTCCTCTAAACTCAACTACGACACCGTCACTTTTGATGGGCTCCATATCTCCCTCTGCGATTTAAAGAAGCAGATTATGGG
Mum1_off	Off-target 15	chr10	80239685	80239711	80239904	80239927	CGGTTACATACAAAACATGGACTACA	GCTCTGTCCTACAAAAGCAAAGA	CGGTTACATACAAAACATGGACTACATGAGATCCTGTCTGAAAAAGACCAAAAAGGTCAATTGTTAGTTCAATGGCTTCCTGAAGCCTGAAAGTGCCTGCCTGTCGTACCTTCTGAAGGTGCCAGACTGCAGTGGAGTGACTGAGAGCCTTGGTCCCCAGCACCCACTTAAGCCTGGGAGCCTGGGAACCGCAGGCTGATAGAGCCGACTCACACTCAGCTCTTTGCTTTTGTAGGACAGAGC
Focad_off	Off-target 16	chr4	88174649	88174673	88174850	88174872	TCTGTGGTATCTCTACTGTGAACC	ACAATTAACAAGCCTGACTGGG	TCTGTGGTATCTCTACTGTGAACCATCTCAGCTAGAGGAATATGCCAAGCTTCGACTGTCGCTGCTCAAAGTCTTACTTCAGCCCAGAGGTGTCTGTGAGGAAGCGCAGCTGTCAGTACGGGAGCAGAGCACCCTTCAGCTGTGCTGTAGCATGCTTCCATGCTTGCAGGTAAGGCCCTCACTGTTCATCCCTCCCTCGATGCCCAGTCAGGCTTGTTAATTGT
Ceacam19_off	Off-target 17	chr7	19887627	19887653	19887847	19887869	ACACTAATTCCTACCCTCATAGTCCT	TCTTAAGAGAGCAAGACCCCAG	ACACTAATTCCTACCCTCATAGTCCTGACATTCTAGAAGATGCCATAGATGAAATAGGGATGGAGCTGTGATGTCACTACCCTGCCTCATCTTGTCCCTCAGCCCTCTGAGGCTGTTTCCTCCTTACCTGAGAACAGGAGGCCCTTTGAGAAGCAGCCCGGTGGGGTCCAGGTCTCCATCTTGCTTCCTGTAGAGATGGCAAGGGCACTGAGAGCCACAGGCTGGGGTCTTGCTCTCTTAAGA
Tmem177_off	Off-target 18	chr1	119908556	119908581	119908767	119908789	AGCTTCCATATTTAAACCCTAGCAC	AGGCTGACAACACTCTACATCC	AGCTTCCATATTTAAACCCTAGCACTTGAGCAAATAAATTGAGGGGCCTGCTGCCACCATCTTGGTTCCTCGCAAGATTAAGAGTAGATAGTGTAGTGTTAGAGTGTTAAGGGCCAAGAAGATGGAGCCACGGTGTCCATACTTTTCCATGTGGGTGTTGATGTGGACTTTTGGCCCTTAGCTAGCAGCATACAGCAACAGCAGTGACTGAGGGATGTAGAGTGTTGTCAGCCT
Gclm_off	Off-target 19	chr3	122247491	122247515	122247695	122247722	CACCTTATCTCTCCACAACACACT	GGGTTAGTAATATCCTTTCTATGCAGC	CACCTTATCTCTCCACAACACACTGCAGTAGCTTGCAACGTTTGTTTGTTTTTAATGTTCTTATTCTTTGAGAATTTCAGTGCATTTTTCAACCATCATCATCAGAGAAGCGGTCAATGTTTTTTGACGGAAAATATTGCATTTTTTCATTCAGTTCACACGCTTCTGTTTCTCTTGTGTGTGTGTTTCAACATATTAGAAACAGGCTGCATAGAAAGGATATTACTAACCC
ebf1_off	Off-target 20	chr11	44922323	44922346	44922523	44922546	CAGCAAGATGTAAGACAGGTGAC	GATCTCTAGGTGTAAGTTGCGGA	CAGCAAGATGTAAGACAGGTGACTTCAAATATGATCTTGGTTTATCAAAGTTAAGTTACCTTGCATGTTCTCCATGATTCAGACAGCATTCAAAGCATTTTGGGAAGGATTTCAATGTGAATAGAATACTTGTTTCCATTGTTATCTATTTGTCGAGAACTTCACACCTGTATACAATGCATTCTGATTATATTCAGACACTCCGCAACTTACACCTAGAGATC
Hells_off	Off-target 21	chr19	38970783	38970810	38970997	38971022	GCTTTACAGTCATTTAATTTCTAGCCC	GGACTATCCAAACAAGGTCATTTCT	GCTTTACAGTCATTTAATTTCTAGCCCTATAAAAAGAACTACTTCACCTCAATGGTAGAGGCTACAGTGAGCGCGCACTTAGGATATCCTAGATGGTCTCATCTTGCTTGCTCCTGGAGATTACATCACCTCAGATGACGTCATCCCAGCCTAAAACATACCATTAGCGGTAACTTCAATCCTTAATTAGAGATGACTTCATCCCTTCCTTAGTCAGAAATGACCTTGTTTGGATAGTCC
Wnk2_off	Off-target 22	chr13	49068040	49068060	49068277	49068299	TCACCAGCATACCCTGAGGA	CCAAGCAGCCATAGTCTAGGGA	TCACCAGCATACCCTGAGGACCTGGGCTCTCACCTCCCCCGTGGCCAGACCACAGGTACCCAGGTGTGGAGGGCTGGTCCCTGTATCAGAGCCATGGTCAGCATCTGTGTCCTCACTGAGCATGTCTTCTGCCTTGTCCATGACATCCTTCATCTGCTCGATGAAGGTCTCTCGCTCAGCGGGCAGGATAAAGTCATGCTCTACCTACAAAGAGACATGGGACTGCAGGTGACAACCTTCCCTAGACTATGGCTGCTTGG
PGK1_Exon3	Pos ctr 1	chrX	106194330	106194357	106194543	106194565	TGCCTTCTGTTTTCTCTTGGTTATAGG	CAGCCTGCTGACTACCTTACAG	TGCCTTCTGTTTTCTCTTGGTTATAGGATCAAGGCTGCTGTTCCAAGCATCAAATTCTGCTTGGACAATGGAGCCAAGTCCGTTGTCCTTATGAGCCACCTGGGCCGGCCTGATGGTGTTCCCATGCCTGACAAGTACTCCTTAGAGCCAGTTGCTGCTGAACTCAAATCTCTGCTGGGCAAGTGAGTACAGACAGGGCTGTGGTGCTGGCGAGCTGTAAGGTAGTCAGCAGGCTG
PGK1_Exon5	Pos ctr2	chrX	106196773	106196797	106196987	106197010	GCTTTTGGAGTTTTGTGGAGTCAT	TGAATGTCTCAGGTGCCTAAGAT	GCTTTTGGAGTTTTGTGGAGTCATCAACATTTTCTATATTAGATTTTTCTTTTTAAACTTCTCTCTGCAGGTTAAAGCTGAGCCGGCCAAAATTGATGCTTTCCGAGCCTCACTGTCCAAACTAGGAGATGTCTATGTCAATGATGCTTTTGGGACTGCACACCGAGCCCATAGGTACCAAAAAGAACCTTGTCAGTACTAGGCAGAGCGCACTGATCTTAGGCACCTGAGACATTCA
EEF2_Exon7	Pos ctr 3	chr10	81179582	81179602	81179796	81179818	AGCCAAGCTGATCGAGAAGC	CAGGAGCCCCTACAGTACATAC	AGCCAAGCTGATCGAGAAGCTGGACATCAAGCTGGACAGCGAGGACAAAGACAAGGAGGGCAAGCCATTGCTCAAGGCTGTGATGCGCCGCTGGCTGCCTGCAGGGGACGCCCTCCTGCAGATGATCACCATCCACTTACCATCCCCCGTCACTGCACAGAAGTACCGTTGTGAGCTGCTATACGAGGGGCCTCCCGACGATGAGGCCGCCATGGGTATGTACTGTAGGGGCTCCTG
SDHA_Exon12	Pos ctr 4	chr13	74327170	74327196	74327349	74327374	CTAAGGTAGTGGTAAAAGGGACAGAT	TGGTGTTTTATGATAGTCGATGCAG	CTAAGGTAGTGGTAAAAGGGACAGATACCAACCTATCCCAAGGAAGGCAGTATCCTCTGAGAGTACTGCTGACTCACCCCTGTCGAATGTCTTTAGATGCTTTAGGTCTCCATAGAGCTGACTGATTTTTTCACAGCCTTCTTGCAATACACTCCCCACACGGAACACTGCAGCATGGTTCTGCATCGACTATCATAAAACACCA
PPIA_Exon4	Pos ctr 5	chr11	6419061	6419088	6419272	6419298	GCAGACTTTTCAGTTACATTGTCAAAG	CACTGTTTCTTACCATTCAGTCTTGG	GCAGACTTTTCAGTTACATTGTCAAAGTGACATTACTATCTGATTTTTACAGGGTGGTGACTTTACACGCCATAATGGCACTGGCGGCAGGTCCATCTACGGAGAGAAATTTGAGGATGAGAACTTCATCCTAAAGCATACAGGTCCTGGCATCTTGTCCATGGCAAATGCTGGACCAAACACAAACGGTTCCCAGTTTTTTATCTGCACTGCCAAGACTGAATGGTAAGAAACAGTG
PPIA_Exon3	Pos ctr 6	chr11	6418118	6418140	6418300	6418330	TCCAAAGACAGCAGGTTGGTTT	TCAATTTAATAAATACCTGGCACATGAATC	TCCAAAGACAGCAGGTTGGTTTCATTTTCTAGTTTTAACAAGTTTTGTGGGTAAAACTATAAAAAAGAATAAGTATATGTGTATACATGTTTTTTGTTTTTTTAACAGAAAACTTTCGAGCTCTGAGCACTGGAGAGAAAGGATTTGGCTATAAGGGTTCCTCCTTTCACAGAATTATTCCAGGATTCATGTGCCAGGTATTTATTAAATTGA
TFRC_Exon5	Pos ctr 7	chr16	32616720	32616747	32616945	32616969	TGTTTCAAACAAGACTTTTATCCTTCC	TGCAAGTTTCATCTACTGACCATC	TGTTTCAAACAAGACTTTTATCCTTCCAGGCAGCTGAGCCAGAATACATACACTCCTCGTGAGGCTGGATCTCAAAAAGATGAAAGTCTTGCCTATTATATTGAAAATCAGTTCCATGAATTTAAATTCAGCAAAGTCTGGCGAGATGAACACTATGTGAAGATTCAAGTGAAAAGCAGGTATGTTGTAATAGTAGTAGCTCATTTTATAGAGGTAACTGCTTTGAGATGGTCAGTAGATGAAACTTGCA
EIF3F_Exon4	Pos ctr 8	chr7	108938384	108938405	108938596	108938623	CCTGCGTCTATGATTGCTGTT	CAGCTGTTAAAAGAGGAATAAAGTTCC	CCTGCGTCTATGATTGCTGTTGCAGGTATGCCACAGGCCATGACATCACAGAACACTCAGTGCTGATCCATGAGTACTACAGCAGGGAGGCCCCGAACCCCATTCACCTCACGGTGGACACAGGTCTCCAGCATGGGCGCATGAGCATCAAGGCCTATGTCAGGTGAGCCCTGGGCACGCTCAGGTCTAATCCTGCCGCTTAGTTTCTCTTCAGGAACTTTATTCCTCTTTTAACAGCTG
EIF3F_Exon3	Pos ctr 9	chr7	108938000	108938023	108938213	108938239	TAGCTTCTTAACCTCCTCTCCTG	TATCATCAAAATCTCATAGGCTCTCG	TAGCTTCTTAACCTCCTCTCCTGCCTTCCCCCTTAGGTGGCTGTTGACATGGAATTTGCTAAGAATATGTATGAATTACATAAAAAAGTCTCCCCAAATGAGCTCATCCTAGGCTGGTAAGATGGCGCGGGTGGGAGTGGATAGAGGGTCTCATTGTCATCAGACTAGATCTCGTCTCCCCTTTCAGACATAGAACATATAAAGCATGTGACCTCGAGAGCCTATGAGATTTTGATGATA
TFRC_Exon7	Pos ctr 10	chr16	32618181	32618211	32618403	32618430	CAGTGATCTTCATTAAACCTAATGTCTTTA	TAAATAAGTAAGGGAAAGCATTCAGGT	CAGTGATCTTCATTAAACCTAATGTCTTTAATTTTAGGGTAAACTGGTCCATGCTAATTTTGGCACTAAAAAGGACTTTGAAGAACTAAGTTATTCTGTGAATGGATCTTTAGTGATTGTTAGAGCAGGGGAAATTACTTTTGCAGAAAAGGTGAGTATGAATTATTAAAAATTGTCTTATTTTTGTAGATTATATTGTAACTATTTCCCTTCTTTCAGACGTACCTGAATGCTTTCCCTTACTTATTTA
EEF2_Exon2	Pos ctr 11	chr10	81177695	81177719	81177915	81177935	ATCATGGACAAGAAAGCCAACATC	AAACACACCCGAGTGACACC	ATCATGGACAAGAAAGCCAACATCCGGAACATGTCAGTCATCGCCCATGTGGACCACGGCAAGTCCACGCTGACCGACTCCCTTGTGTGCAAGGCTGGCATCATTGCCTCTGCCCGAGCTGGGGAGACGCGCTTCACTGACACTCGCAAGGATGAGCAGGAGCGCTGCATCACAATCAAATCCACGTGAGTGAGGGGACAGCCCCGAGGGGTTGTGCTCTGGGTGTCACTCGGGTGTGTTT
SDHA_Exon9	Pos ctr 12	chr13	74332092	74332114	74332311	74332336	CCATCACCTGTCCCTTGTAGTT	TAGCTCTTTCTTACCATTCTTTGCC	CCATCACCTGTCCCTTGTAGTTAGTGGGAATCCCACCCATGTTGTAATGCACAGTGGGGAGGACTGGGATGGGCTCCTTAGTGACATCCACACCAGCGAAGATCATGGCCGTCTCTGAAATTCCGGGTAGACGTGTGGCCAGTTGCTCAGGAGGCAGATGATGCAACTGCAGGTAGACGTGATCTTTCTCAGGGCCACAGCCTCTGCAAATACAACATGAGGCAAAGAATGGTAAGAAAGAGCTA
